# Supplementary material for: The Telomerase RNA Protein TERP Exerts a New Function in Safeguarding Female Gamete Quality
Source: Biomedicines. 2025 Sep 5;13(9):2166. doi: 10.3390/biomedicines13092166 (PMC12467170; doi:10.3390/biomedicines13092166)
Supplement: Supplementary file 1 [file biomedicines-13-02166-s001.zip]

Archive with 4 entries (4 files):
- biomedicines-3834176 Supplementary Table S3.pdf
- biomedicines-3834176 Supplementary Methods.pdf
- biomedicines-3834176 Supplementary Table S1.pdf
- biomedicines-3834176 Supplementary Table S2.pdf
